# Supplementary material for: Molecular Dynamics Simulation of Self-Assembly Processes of Diphenylalanine Peptide Nanotubes and Determination of Their Chirality
Source: Nanomaterials (Basel). 2023 Jun 21;13(13):1905. doi: 10.3390/nano13131905 (PMC10343799; doi:10.3390/nano13131905)
Supplement: Supplementary file 1 [file nanomaterials-13-01905-s001.zip]

Archive with 1 entries (1 files):
- nanomaterials-2424985-supplementary.pdf
